# Supplementary material for: mcr-1 Identified in Fecal Escherichia coli and Avian Pathogenic E. coli (APEC) From Brazil
Source: Front Microbiol. 2021 Apr 20;12:659613. doi: 10.3389/fmicb.2021.659613 (PMC8093808; doi:10.3389/fmicb.2021.659613)
Supplement: Supplementary Table 1 — Source of isolates examined in this study. [file Data_Sheet_1.XLSX]

## Sheet: Supplement Table  1
sample	flock	age	bird	sample site	Sample Day
B1	1	33 d	broiler	cloaca	2015-04-13
B3	1	33 d	broiler	cloaca	2015-04-13
B4	1	33 d	broiler	cloaca	2015-04-13
B5	1	33 d	broiler	cloaca	2015-04-13
B6	1	33 d	broiler	cloaca	2015-04-13
B7	1	33 d	broiler	cloaca	2015-04-13
B8	1	33 d	broiler	cloaca	2015-04-13
B10	1	33 d	broiler	cloaca	2015-04-13
B12	1	33 d	broiler	cloaca	2015-04-13
B13	1	33 d	broiler	cloaca	2015-04-13
B14	1	33 d	broiler	cloaca	2015-04-13
B15	1	33 d	broiler	cloaca	2015-04-13
B16	1	33 d	broiler	cloaca	2015-04-13
B17	1	33 d	broiler	cloaca	2015-04-13
B18	1	33 d	broiler	cloaca	2015-04-13
B22	1	33 d	broiler	trachea	2015-04-13
B23	1	33 d	broiler	trachea	2015-04-13
B25	1	33 d	broiler	trachea	2015-04-13
B27	1	33 d	broiler	trachea	2015-04-13
B28	1	33 d	broiler	trachea	2015-04-13
B29	1	33 d	broiler	trachea	2015-04-13
B30	1	33 d	broiler	trachea	2015-04-13
B32	1	33 d	broiler	trachea	2015-04-13
B35	1	33 d	broiler	trachea	2015-04-13
B39	1	33 d	broiler	trachea	2015-04-13
B42	1	33 d	broiler	trachea	2015-04-13
B44	1	33 d	broiler	trachea	2015-04-13
B45	1	33 d	broiler	trachea	2015-04-13
B46	3	62 w	free range layer	Blepharitis	2015-04-13
B47	2	30 d	broiler	cloaca	2015-09-21
B48	2	30 d	broiler	cloaca	2015-09-21
B49	2	30 d	broiler	cloaca	2015-09-21
B51	2	30 d	broiler	cloaca	2015-09-21
B53	2	30 d	broiler	cloaca	2015-09-21
B55	2	30 d	broiler	cloaca	2015-09-21
B60	2	30 d	broiler	cloaca	2015-09-21
B63	2	30 d	broiler	cloaca	2015-09-21
B64	2	30 d	broiler	cloaca	2015-09-21
B65	2	30 d	broiler	cloaca	2015-09-21
B66	2	30 d	broiler	cloaca	2015-09-21
B67a	2	30 d	broiler	cloaca	2015-09-21
B69	2	30 d	broiler	cloaca	2015-09-21
B72	2	30 d	broiler	cloaca	2015-09-21
B73	2	30 d	broiler	trachea	2015-09-21
B74	2	30 d	broiler	trachea	2015-09-21
B75	2	30 d	broiler	trachea	2015-09-21
B77	2	30 d	broiler	trachea	2015-09-21
B80	2	30 d	broiler	trachea	2015-09-21
B83	2	30 d	broiler	trachea	2015-09-21
B86	2	30 d	broiler	trachea	2015-09-21
B87	2	30 d	broiler	trachea	2015-09-21
B90	2	30 d	broiler	trachea	2015-09-21
B91	2	30 d	broiler	trachea	2015-09-21
B93	2	30 d	broiler	trachea	2015-09-21
B96	2	30 d	broiler	trachea	2015-09-21
B98	2	30 d	broiler	trachea	2015-09-21
B100	2	41 d	broiler	cloaca	2015-12-02
B101	2	41 d	broiler	cloaca	2015-12-02
B102	2	41 d	broiler	cloaca	2015-12-02
B103	2	41 d	broiler	cloaca	2015-12-02
B105	2	41 d	broiler	cloaca	2015-12-02
B106	2	41 d	broiler	cloaca	2015-12-02
B111	2	41 d	broiler	cloaca	2015-12-02
B112	2	41 d	broiler	cloaca	2015-12-02
B113	2	41 d	broiler	cloaca	2015-12-02
B114	2	41 d	broiler	cloaca	2015-12-02
B115	2	41 d	broiler	cloaca	2015-12-02
B121	2	41 d	broiler	trachea	2015-12-02
B122	2	41 d	broiler	trachea	2015-12-02
B124	2	41 d	broiler	trachea	2015-12-02
B128	2	41 d	broiler	trachea	2015-12-02
B133	2	41 d	broiler	trachea	2015-12-02
B138	2	41 d	broiler	trachea	2015-12-02
B139	2	41 d	broiler	cloaca	2015-12-02
B141	2	41 d	broiler	cloaca	2015-12-02
B143	2	41 d	broiler	trachea	2015-12-02
B145	2	41 d	broiler	trachea	2015-12-02
B146	1	36 d	broiler	cloaca	2016-03-28
B147	1	36 d	broiler	cloaca	2016-03-28
B148	1	36 d	broiler	cloaca	2016-03-28
B149	1	36 d	broiler	cloaca	2016-03-28
B150	1	36 d	broiler	cloaca	2016-03-28
B153	1	36 d	broiler	cloaca	2016-03-28
B154	1	36 d	broiler	cloaca	2016-03-28
B155	1	36 d	broiler	cloaca	2016-03-28
B157	1	36 d	broiler	pericarditis	2016-03-28
B167	1	36 d	broiler	trachea	2016-03-28
B170	1	36 d	broiler	trachea	2016-03-28
B172	1	36 d	broiler	trachea	2016-03-28
B173	1	36 d	broiler	trachea	2016-03-28
B177	1	36 d	broiler	trachea	2016-03-28
B178	1	36 d	broiler	trachea	2016-03-28
B180	1	36 d	broiler	trachea	2016-03-28
B195	1	36 d	broiler	cloaca	2016-03-28
B200	1	36 d	broiler	cloaca	2016-03-28
B201	1	36 d	broiler	cloaca	2016-03-28
B205	3	62 w	free range layer	cloaca	2016-06-23
B207	3	62w	free range layer	cloaca	2016-06-23
B208	3	62w	free range layer	cloaca	2016-06-23
B209	3	62w	free range layer	cloaca	2016-06-23
B210	3	62w	free range layer	cloaca	2016-06-23
B211	3	62w	free range layer	trachea	2016-06-23
B212	3	62w	free range layer	trachea	2016-06-23
B213	3	62w	free range layer	trachea	2016-06-23
B214	3	62 W	free range layer	cloaca	2016-06-23
B215	3	62W	free range layer	cloaca	2016-06-23
B216	3	62W	free range layer	cloaca	2016-06-23
