# Supplementary material for: mcr-1 Identified in Fecal Escherichia coli and Avian Pathogenic E. coli (APEC) From Brazil
Source: Front Microbiol. 2021 Apr 20;12:659613. doi: 10.3389/fmicb.2021.659613 (PMC8093808; doi:10.3389/fmicb.2021.659613)
Supplement: Supplementary Table 3A — Zone Diameter and MIC Breakpoints used on this study. [file Data_Sheet_3.XLSX]

## Sheet: Table Suplementary 3 A.
Zone Diameter and MIC Breakpoints used on this study
Antimicrobial Resistance
		Resistant	Intermediate	Susceptible
colistin	COL	≥ 4	≤ 2		MIC
imipenem	IPM	≤ 19	20–22	≥ 23	disk diffusion test
amoxicillin	AMC	≤ 13	14–16	≥ 17	disk diffusion test
ciprofloxacin	CIP	≤ 20	21–30	≥ 31	disk diffusion test
cefoxitin	CFO	≤ 14	15–17	≥ 18	disk diffusion test
gentamicin	GEN	≤ 12	13–14	≥ 15	disk diffusion test
sulphonamides and trimethoprim	SUT	≤ 10	11–15	≥ 16	disk diffusion test
Amoxicillin and clavulanic acid	AMO	≤ 13	14–17	≥ 18	disk diffusion test
*CLSI M100-ED27:2017 Performance Standards for Antimicrobial Susceptibility Testing, 27th Edition

## Sheet: Table Suplementary 3 B
	Multi Drug Resistance Among Isolates Examined
	Multi Resistance	Number of Strains	%
	7 antimicrobials	3	0.0280374
	6 antimicrobials	7	0.0654206
	5 antimicrobial	10	0.0934579
	4 antimicrobials	21	0.196262
	3 antimicrobials	29	0.271028
	2 antimicrobials	19	0.17757
	1 antimicrobials	15	0.140187
	Susceptible	3	0.0280374

## Sheet: Table Suplementary 3 C
sample	Antimicrobial resistance profiles
B1	COL, SUT, GEN, CIP, AMO, CFO, AMC
B10	COL, SUT, AMO
B100	COL, SUT
B101	COL, SUT, GEN, AMO
B102	COL, SUT
B103	COL, SUT
B105	COL
B106	COL, SUT
B111	COL, SUT, GEN
B112	COL, SUT, GEN, CIP
B113	COL, SUT
B114	COL
B115	COL, SUT, GEN
B12	COL, SUT, CIP, AMO, CFO, AMC
B121	COL, GEN, CIP
B122	COL, SUT, GEN, CIP, AMO
B124	COL, SUT, GEN, CIP, AMO, CFO
B128	COL, SUT, GEN
B13	COL, AMO
B133	SUT, CFO
B138	COL, SUT, GEN, CIP
B139	COL, SUT, GEN, CFO
B14	COL, SUT, AMO
B141	COL, SUT, GEN, CIP, AMO, CFO
B143	COL, SUT, GEN, CIP, AMO
B145	COL, SUT, GEN, CIP, CFO
B146	COL, SUT, GEN, CIP, AMO, CFO
B147	COL, SUT, AMO
B148	COL, AMO
B149	COL, GEN, CIP
B15	COL
B150	COL, CIP
B153	COL
B154	COL, SUT, CIP, IPM
B155	COL, SUT, GEN, CIP, AMO
B157	0
B16	COL, SUT
B167	COL, SUT, GEN, AMO
B17	COL, SUT, CIP
B170	COL, SUT, GEN, CIP, AMO, IPM
B172	COL, SUT, GEN, CIP
B173	COL, SUT
B177	COL, SUT, GEN, CIP, AMO, IPM
B178	COL, SUT, CIP, AMO, CFO
B18	COL, SUT, GEN, CIP, AMO, CFO, AMC
B180	COL, SUT, AMO, IPM
B195	COL, SUT, AMO
B200	COL, SUT, GEN, CIP, IPM
B201	COL
B205	COL
B207	COL, SUT, CIP
B208	COL
B209	COL, CIP
B210	0
B211	COL, IPM
B212	COL, SUT, CIP
B213	COL, CIP
B214	COL
B215	COL, IPM
B216	COL
B22	COL, SUT, CIP, AMO
B23	COL, SUT, CIP, AMO, AMC
B25	COL, SUT, CFO
B27	COL, SUT, GEN, CFO
B28	COL
B29	COL, SUT, AMO
B3	COL, SUT, CIP
B30	COL
B32	COL, SUT, GEN, CFO
B35	COL, SUT
B39	COL
B4	COL, SUT, CIP, AMO
B42	COL
B44	COL, SUT, CIP
B45	COL, SUT, CIP
B46	COL, CIP, AMO
B47	COL, GEN, AMO, AMC
B48	COL, SUT, CIP, AMO
B49	COL, SUT, GEN
B5	COL, SUT, CIP, AMO
B51	COL, SUT
B53	COL, SUT, GEN, AMO, CFO, AMC
B55	COL, SUT, CIP, AMO
B6	COL, SUT, GEN, CIP, AMO
B60	COL, AMO, AMC
B63	COL, GEN, AMO, CFO, AMC
B64	COL, SUT, GEN, AMC
B65	COL, SUT, GEN, CIP, AMO, CFO, AMC
B66	COL, SUT, GEN, CIP
B67a	SUT, GEN, AMO
B69	0
B7	COL, SUT, CIP, AMO
B72	COL, SUT
B73	COL, SUT, GEN, AMO
B74	COL, SUT, GEN
B75	COL, SUT, GEN
B77	COL, SUT, GEN, AMO
B8	COL, SUT, GEN
B80	COL, SUT, GEN
B83	COL, SUT, GEN, CIP, AMO
B86	COL, SUT, GEN
B87	COL, SUT, GEN
B90	COL, SUT, GEN
B91	COL, SUT, GEN
B93	COL
B96	COL
B98	COL, SUT
