# Supplementary material for: mcr-1 Identified in Fecal Escherichia coli and Avian Pathogenic E. coli (APEC) From Brazil
Source: Front Microbiol. 2021 Apr 20;12:659613. doi: 10.3389/fmicb.2021.659613 (PMC8093808; doi:10.3389/fmicb.2021.659613)
Supplement: Supplementary Table 4A — Chi-square analysis of the association between the presence of two single genes or antimicrobial resistance traits. [file Data_Sheet_4.XLSX]

## Sheet: Supplement Table  4 A
	IPM	AMC	CIP	CFO	GEN	SUT	AMO	silP	intI1	pcoD	sulI	ISEc12	aadA	aac3-VI	qacED	blaTEM	aac3-VI	tetB	tetA	groEL	aph(3)IA	dfr17	iroN	ompT	hlyF	iss	iutA	IncI2	P	A/C	FIC	B/O	Y	FIB	FIA	K/B	L/M	Hl2	N	HII	X	II	mcr-1	mcr-5
IPM	7
AMC	0	10
CIP	4	5	41
CFO	0	6*	9	33
GEN	3	7	21	12*	45
SUT	5	7	35*	15*	41*	76
AMO	3	9*	23*	10*	21	34*	40
silP	0	0	3	0	2	7	4	7
intI1	0	1	3	1	3	9	4	4*	11
pcoD	0	3	9	4	8	14*	10*	3*	6*	15
sulI	1	3	8	4	7	12	10*	1	3	4	17
ISEc12	1	3	10*	5*	9	12	10*	1	2	5*	7*	14
aadA	0	3*	6	5*	9*	11	7	0	3	4*	6*	8*	12
aac3-VI	0	1	3	1	4	7	3	0	3*	2	4*	4*	6*	8
qacED	2	2	8	4	10	13	11*	0	2	3	9*	6*	6*	3	17
blaTEM	1	1	5	4	7	12	9	2	5*	5*	5	2	4	2	4	16
aac3-VI	3	0	7	0	5	8	6	1	1	1	2	1	0	0	3	1	13
tetB	4*	1	12	4	13	21*	12	2	5	3	6	5	4	3	7*	6	10*	24
tetA	2	2	12	4	15	19	10	2	2	5	5	4	3	1	6	4	0	6	30
groEL	3	2	14	3	17*	19	10	3	4	7	4	2	3	2	7	6	4	6	17*	30
aph(3)IA	2	5*	12	4	11	16	12	2	4	6*	5	7*	6*	5*	3	5	6*	9*	3	8	22
dfr17	5*	3	14	5	10	21	13	2	3	5	5	5	5	1	7	5	10*	12*	6	8	10*	29
iroN	1	4	9	4	11	18	10	1	5	5	4	3	5	4	5	7*	2	5	10	11*	5	6	24
ompT	3	5	22*	6	17	27	16	2	2	9*	6	7	5	3	6	4	5	9	13	11	6	12	16*	36
hlyF	3	4	21*	6	15	25	16	2	1	8*	6	6	4	2	6	4	5	8	13	11	5	12	13*	33*	33
iss	2	10*	18	12*	18	29	20	2	5	8	10	7	7	5	5	6	4	9	11	13	14*	11	19*	24*	22*	42
iutA	3	9*	21	12*	31*	40	26*	2	8	11*	11	11*	11*	7*	12*	10	6	17*	14	16	13	17	19*	27*	25*	34*	53
IncI2	0	5	13	8	15	23	14	2	3	6	8	7	7*	4	7	2	4	8	8	9	11*	8	4	9	8	20*	21	34
P	3*	2	8*	2	4	11	6	0	0	1	4*	2	1	1	2	2	3	5*	2	2	4	7*	3	5	5	5	6	2	11
A/C	0	0	0	0	0	1	0	0	0	0	1*	0	0	0	0	0	0	0	0	0	0	1	1	1	1	1	1	0	1*	1
FIC	0	0	0	0	0	1	1	0	0	0	1	1	1	0	1	0	0	0	2*	0	0	1	0	0	0	0	0	1	0	0	2
B/O	2	4	12	6	13	19	11	2	6*	5	3	4	5	5*	6	5	2	11*	13*	13*	8	10	8	11	10	16	22*	17*	4	0	0	30
Y	0	1*	1	0	0	1	1	0	1*	1*	0	0	0	0	0	0	0	0	0	0	0	0	1	1	1	1	1	0	0	0	0	0	1
FIB	3	8*	19	9	19	30	22*	3	6	10*	10*	10*	8*	5	8	10*	6	13*	13	10	9	12	16	23*	21*	26*	33*	15	6	1	0	16*	1	39
FIA	0	0	3*	1	1	3	2	1*	1	0	2*	2*	1	0	0	1	0	2	1	0	1	0	0	0	0	2	2	2	0	0	0	0	0	3*	3
K/B	2*	2*	3	2	4	4	5	0	0	0	0	1	0	0	2	1	2*	4*	0	0	3*	3	1	3	3	3	5*	1	0	0	0	0	0	3	0	5
L/M	4*	1	10*	2	8	15	5	1	0	0	2	2	1	1	4	2	4	6	6	6	4	9*	4	9*	9*	5	8	4	7*	0	0	6	0	5	0	1	16
Hl2	1	0	3	0	1	7	2	1	0	0	2	1	0	1	0	1	1	1	2	0	3	3	0	0	0	1	0	3	2	0	0	0	0	1	1	0	5*	8
N	4*	0	9*	1	7	13*	5	0	0	0	1	1	1	0	3	2	5*	7*	5	5	3	8*	2	6	6	3	7	4	6*	0	0	4	0	6	1	1	11*	4*	13
HII	0	0	3	1	4	7	2	1	0	0	1	1	2	1	2	0	1	3	3	2	1	2	0	2	2	0	3	5	1	0	0	2	0	1	0	0	5*	3*	5*	8
X	1*	0	1	0	0	1	0	0	0	0	1*	0	0	0	0	0	1	1	0	0	1	1	0	0	0	1	0	0	1*	0	0	0	0	0	0	0	1*	1*	1*	0	1
II	0	1	8	3	7	17	12	1	4	6	5	3	2	1	5	4	1	4	8	4	2	4	9*	9	8	10	12	6	1	1	0	4	1	11	0	1	0	1	0	1	0	24
mcr-1	3	4	22	7	28	45	23	6	8	10	9	6	7	6	12	9	9	16	20	21	12	16	15	19	17	23	31	23	4	0	0	21	0	22	1	2	10	6	9	7*	0	14	62
mcr-5	0	0	2	0	1	2	2	0	0	0	0	0	0	0	0	1	1	0	1	1	0	1	2	3*	3*	2	2	0	0	0	0	0	0	2	0	0	1	0	1	0	0	1	1	3

## Sheet: Supplement Table  4 B
	Organ of Isolation		Farm			Age						mcr
	cloaca x trachea	broiler x free range	farm 1 x farm 2	farm 1 x farm 3	farm 2 x farm3	30x33	30x36	30x41	33x36	33x41	36x41	mcr+ x mcr-
IPM	no	0.0454*	0.025*	no	0.0321*	n	0.007**	no	0.0063**	n	0.0149*	no
AMC	no	no	no	no	no	no	no	0.0285*	no	no	no	no
CIP	no	no	0.0334*	no	no	0.0437*	0.022*	no	no	no	no	no
CFO	no	no	no	no	no	no	no	no	no	no	no	no
GEN	0.0036**	0.0022**	0.0011**	0.0493*	<0.0001****	0.0011**	n	n	n	0.0071**	n	no
SUT	0.0007***	0.0001***	no	0.0006***	0.0001***	no	no	no	no	no	no	no
AMO	no	0.0063**	no	0.0043**	no	no	no	no	no	no	no	no
silP	no	no	no	no	no	no	no	no	no	no	no	no
intI1	no	no	no	no	no	no	no	no	no	no	no	no
pcoD	no	no	no	no	no	no	no	no	no	no	no	no
sulI	no	no	no	no	no	no	no	no	no	no	no	no
ISEc12	no	no	no	no	no	no	no	no	no	no	no	no
aadA	no	no	no	no	no	no	no	no	no	no	no	no
aac3-VI	no	no	no	no	no	0.0248*	0.0313*	0.0136*	n	n	n	no
qacED	no	no	no	no	no	no	no	no	no	no	no	no
blaTEM	no	no	no	no	no	no	no	no	no	no	no	no
aac3-VI	no	no	no	no	no	no	0.0447*	no	0.002**	no	no	no
tetB	no	no	no	no	no	0.0116*	no	no	0.0003***	0.0328*	no	no
tetA	no	no	no	no	no	no	no	no	no	no	no	no
groEL	no	no	no	0.0274*	no	no	no	no	no	no	no	no
aph(3)IA	no	no	no	no	no	no	no	no	no	no	no	no
dfr17	no	no	0.0208*	no	no	no	<0.0001****	0.0147*	0.0046**	no	no	no
iroN	0.0283*	no	no	no	no	no	no	0.0134*	no	no	no	no
ompT	no	no	0.0076**	no	no	0.0366*	0.0182*	no	no	no	no	no
hlyF	no	no	0.0014**	no	no	0.0043**	0.0018**	no	no	no	no	no
iss	no	0.0483*	no	0.0155*	no	no	no	0.0051**	no	0.002**	0.0107*	no
iutA	no	0.0006***	no	0.0005***	0.0014**	no	no	0.0405*	no	no	no	no
IncI2	no	0.015*	no	0.0242*	0.0246*	no	no	no	no	no	no	no
P	no	no	0.0034**	no	no	no	0.0117*	no	no	no	0.0057**	no
A/C	no	no	no	no	no	no	no	no	no	no	no	no
FIC	no	no	no	no	no	no	no	no	no	no	no	no
B/O	no	0.0313*	no	no	no	no	no	no	no	no	no	no
Y	no	no	no	no	no	no	no	no	no	no	no	no
FIB	no	0.0152*	0.0197*	0.0014**	no	no	no	0.0027**	no	0.0002***	0.006**	no
FIA	no	no	no	no	no	no	no	no	no	no	no	no
K/B	no	no	no	no	no	no	no	no	no	no	no	no
L/M	no	no	no	no	no	no	0.0014**	no	0.0138*	no	no	no
Hl2	no	no	no	no	no	no	no	no	no	no	no	no
N	no	no	no	no	no	no	0.0042**	no	0.0036**	no	no	no
HII	no	no	0.0124*	no	no	no	no	no	no	0.0282*	no	no
X	no	no	no	no	no	no	no	no	no	no	no	no
II	0.0159*	no	no	no	no	no	no	no	no	no	no	no
mcr-1	no	no	0.0064**	no	0.0084**	no	no	no	no	no	no	no
mcr-5	no	0.0032*	no	no	0.0321*	no	no	no	no	no	no	no

## Sheet: Supplement Table  4 C
		mcr	MCR								sil	int	pco	sul	ISEc	aad	aac3-VI	qacE	bla	aac	tet	tet	gro	aph(3)	dfr	iroN	ompT	hlyF	iss	iutA	16S		mcr	MCR	PHENOTIPIC	IncI2	Panel 9					Panel 10						Panel 11
	total isolates	1	5								P	I1	D	I	12	A		delta1	TEM	3-VI	B	A	EL	IA	17	553	496	450	323	302	200	minimum predictors	uni	1	COLISTIN		T	P	A/C	FIC	B/O	Y	FIB	FIA	FIIA	W	K/B	L/M	Hl2
		1311		IPM	AMC	CIP	CFO	GEN	SUT	AMO	603	545	502	462	404	365	302	246	558	502	446	372	318	278	243								1311	309	2, 4, 8	276	750	534	465	262	159	765	702	462	270	242	160	785	644
flock 1 cloaca 33d	15	7	0	0	3	9	3	4	13	10	4	2	5	6	4	2	0	3	4	0	1	4	4	2	2	2	9	9	7	7	15	34	7	7	0	5	0	2	0	0	4	0	9	1	0	0	0	2	1
	percentage (%)	46.6667	0	0	20	60	20	26.6667	86.6667	66.6667	26.6667	13.3333	33.3333	40	26.6667	13.3333	0	20	26.6667	0	6.66667	26.6667	26.6667	13.3333	13.3333	13.3333	60	60	46.6667	46.6667	100	226.667	46.6667	46.6667	0	33.3333	0	13.3333	0	0	26.6667	0	60	6.66667	0	0	0	13.3333	6.66667
flock 1 trachea 33d	13	7	0	0	1	4	3	2	9	3	1	3	3	2	1	0	1	0	1	0	0	3	0	2	4	2	3	3	8	8	13	24	7	7	0	8	0	2	1	0	5	1	7	1	0	0	0	1	3
	percentage (%)	53.8462	0	0	7.69231	30.7692	23.0769	15.3846	69.2308	23.0769	7.69231	23.0769	23.0769	15.3846	7.69231	0	7.69231	0	7.69231	0	0	23.0769	0	15.3846	30.7692	15.3846	23.0769	23.0769	61.5385	61.5385	100	184.615	53.8462	53.8462	0	61.5385	0	15.3846	7.69231	0	38.4615	7.69231	53.8462	7.69231	0	0	0	7.69231	23.0769
flock 2 cloaca 30 d	14	8	0	0	6	4	3	8	10	8	0	1	2	1	3	3	4	0	2	1	4	2	3	6	1	3	4	2	9	10	14	28	8	8	0	7	0	1	0	0	6	0	8	0	0	0	2	0	0
	percentage (%)	57.1429	0	0	42.8571	28.5714	21.4286	57.1429	71.4286	57.1429	0	7.14286	14.2857	7.14286	21.4286	21.4286	28.5714	0	14.2857	7.14286	28.5714	14.2857	21.4286	42.8571	7.14286	21.4286	28.5714	14.2857	64.2857	71.4286	100	200	57.1429	57.1429	0	50	0	7.14286	0	0	42.8571	0	57.1429	0	0	0	14.2857	0	0
flock 2 trachea 30 d	13	12	0	0	0	1	0	10	11	3	1	3	1	3	1	4	3	6	4	1	4	4	6	3	0	7	0	0	4	8	13	19	12	12	0	6	0	0	0	0	4	0	4	0	0	0	0	1	1
	percentage (%)	92.3077	0	0	0	7.69231	0	76.9231	84.6154	23.0769	7.69231	23.0769	7.69231	23.0769	7.69231	30.7692	23.0769	46.1538	30.7692	7.69231	30.7692	30.7692	46.1538	23.0769	0	53.8462	0	0	30.7692	61.5385	100	146.154	92.3077	92.3077	0	46.1538	0	0	0	0	30.7692	0	30.7692	0	0	0	0	7.69231	7.69231
flock 2 cloaca 41 d	13	9	0	0	0	1	0	4	9	1	1	2	0	0	0	0	0	1	0	2	3	2	1	2	5	0	1	1	1	3	11	6	9	9	0	3	0	0	0	0	2	0	0	0	0	0	0	2	2
	percentage (%)	81.8182	0	0	0	9.09091	0	36.3636	81.8182	9.09091	9.09091	18.1818	0	0	0	0	0	9.09091	0	18.1818	27.2727	18.1818	9.09091	18.1818	45.4545	0	9.09091	9.09091	9.09091	27.2727	100	54.5455	81.8182	81.8182	0	27.2727	0	0	0	0	18.1818	0	0	0	0	0	0	18.1818	18.1818
flock 2 trachea 41 d	8	7	0	0	0	7	5	9	9	4	0	0	2	1	1	1	0	2	1	1	3	4	5	1	2	1	4	4	1	4	10	14	7	7	0	2	0	0	0	0	3	0	1	0	0	0	0	2	0
	percentage (%)	70	0	0	0	70	50	90	90	40	0	0	20	10	10	10	0	20	10	10	30	40	50	10	20	10	40	40	10	40	100	140	70	70	0	20	0	0	0	0	30	0	10	0	0	0	0	20	0
flock 1 cloaca 36d	11	5	0	2	0	6	1	4	6	5	0	0	1	4	3	1	0	2	1	3	5	6	3	5	6	2	4	4	6	5	11	21	5	5	0	3	0	4	0	1	5	0	3	1	0	0	0	4	1
	percentage (%)	45.4545	0	18.1818	0	54.5455	9.09091	36.3636	54.5455	45.4545	0	0	9.09091	36.3636	27.2727	9.09091	0	18.1818	9.09091	27.2727	45.4545	54.5455	27.2727	45.4545	54.5455	18.1818	36.3636	36.3636	54.5455	45.4545	100	190.909	45.4545	45.4545	0	27.2727	0	36.3636	0	9.09091	45.4545	0	27.2727	9.09091	0	0	0	36.3636	9.09091
flock 1 trachea 36d	7	3	1	3	0	4	1	4	7	5	0	0	0	0	1	1	0	3	3	3	4	1	2	1	6	3	5	5	3	6	7	22	3	3	0	0	0	2	0	1	1	0	5	0	0	0	3	4	0
	percentage (%)	42.8571	14.2857	42.8571	0	57.1429	14.2857	57.1429	100	71.4286	0	0	0	0	14.2857	14.2857	0	42.8571	42.8571	42.8571	57.1429	14.2857	28.5714	14.2857	85.7143	42.8571	71.4286	71.4286	42.8571	85.7143	100	314.286	42.8571	42.8571	0	0	0	28.5714	0	14.2857	14.2857	0	71.4286	0	0	0	42.8571	57.1429	0
flock 3 cloaca 62wk	8	3	1	1	0	2	0	0	1	0	0	0	1	0	0	0	0	0	0	1	0	2	4	0	2	1	3	3	1	0	8	8	3	3	0	0	0	0	0	0	0	0	0	0	0	0	0	0	0
	percentage (%)	37.5	12.5	12.5	0	25	0	0	12.5	0	0	0	12.5	0	0	0	0	0	0	12.5	0	25	50	0	25	12.5	37.5	37.5	12.5	0	100	100	37.5	37.5	0	0	0	0	0	0	0	0	0	0	0	0	0	0	0
flock 3 trachea 62wk	3	0	1	1	0	2	0	0	1	0	0	0	0	0	0	0	0	0	0	0	0	1	2	0	0	1	1	0	0	0	3	2	0	0	0	0	0	0	0	0	0	0	0	0	0	0	0	0	0
	percentage (%)	0	33.3333	33.3333	0	66.6667	0	0	33.3333	0	0	0	0	0	0	0	0	0	0	0	0	33.3333	66.6667	0	0	33.3333	33.3333	0	0	0	100	66.6667	0	0	0	0	0	0	0	0	0	0	0	0	0	0	0	0	0
APEC	2	1	0	0	0	1	0	0	0	1	0	0	0	0	0	0	0	0	0	1	0	1	0	0	1	2	2	2	2	2	2	10	1	1	0	0	0	0	0	0	0	0	2	0	0	0	0	0	0
	percentage (%)	50	0	0	0	50	0	0	0	50	0	0	0	0	0	0	0	0	0	50	0	50	0	0	50	100	100	100	100	100	100	500	50	50	0	0	0	0	0	0	0	0	100	0	0	0	0	0	0
	total	62	3	7	10	41	16	45	76	40	7	11	15	17	14	12	8	17	16	13	24	30	30	22	29	24	36	33	42	53	107	33	62	62	102	34	0	11	1	2	30	1	39	3	0	0	5	16	8
	percentage (%)	57.9439	2.80374	6.54206	9.34579	38.3178	14.9533	42.0561	71.028	37.3832	6.54206	10.2804	14.0187	15.8879	13.0841	11.215	7.47664	15.8879	14.9533	12.1495	22.4299	28.0374	28.0374	20.5607	27.1028	22.4299	33.6449	30.8411	39.2523	49.5327	100	30.8411	57.9439	57.9439	95.3271	31.7757	0	10.2804	0.934579	1.86916	28.0374	0.934579	36.4486	2.80374	0	0	4.6729	14.9533	7.47664
[truncated: 4 more columns]

## Sheet: Supplement Table  3 D
sample	flock	age	bird	sample site	IPM	AMC	CIP	CFO	GEN	SUT	AMO	COL	silP	intI1	pcoD	sulI	ISEc12	aadA	aac3-VI	qacED	blaTEM	aac3-VI	tetB	tetA	groEL	aph(3)IA	dfr17	iroN	ompT	hlyF	iss	iutA	16S	minimum predictors	mcr 1	mcr 5	IncI2	T	P	A/C	FIC	B/O	Y	FIB	FIA	FIIA	W	K/B	L/M
B1	1	33 d	broiler	cloaca	0	1	1	1	1	1	1	1	0	0	1	1	1	1	0	1	0	0	0	0	0	0	1	0	1	1	1	1	1	4	0	0	1	0	0	0	0	0	0	1	0	0	0	0	0
B3	1	33 d	broiler	cloaca	0	0	1	0	0	1	0	1	0	0	0	0	0	0	0	0	0	0	0	0	0	0	0	0	1	1	0	0	1	2	0	0	1	0	0	0	0	0	0	0	0	0	0	0	1
B4	1	33 d	broiler	cloaca	0	0	1	0	0	1	1	1	0	0	0	0	0	0	0	0	0	0	0	0	0	0	0	0	0	0	0	0	1	0	0	0	1	0	0	0	0	1	0	0	0	0	0	0	0
B5	1	33 d	broiler	cloaca	0	0	1	0	0	1	1	1	1	1	0	1	1	0	0		0	0	1	0	0	0	0	0	0	0	1	1	1	2	0	0	0	0	0	0	0	0	0	1	1	0	0	0	0
B6	1	33 d	broiler	cloaca	0	0	1	0	1	1	1	1	0	0	1	1	1	0	0	1	0	0	0	1	1	0	0	0	1	1	0	1	1	3	0	0	0	0	0	0	0	0	0	1	0	0	0	0	0
B7	1	33 d	broiler	cloaca	0	0	1	0	0	1	1	1	1	0	0	0	0	0	0	0	0	0	0	1	1	0	0	1	1	1	1	0	1	4	1	0	1	0	0	0	0	1	0	1	0	0	0	0	0
B8	1	33 d	broiler	cloaca	0	0	0	0	1	1	0	1	1	0	1	0	0	0	0	0	0	0	0	1	1	0	0	0	1	1	0	1	1	3	1	0	0	0	0	0	0	0	0	1	0	0	0	0	0
B10	1	33 d	broiler	cloaca	0	0	0	0	0	1	1	1	0	0	0	0	0	0	0	0	0	0	0	0	0	0	0	0	0	0	0	0	1	0	1	0	0	0	0	0	0	0	0	0	0	0	0	0	0
B12	1	33 d	broiler	cloaca	0	1	1	1	0	1	1	1	0	0	0	1	0	0	0	1	0	0	0	1	0	0	0	1	1	1	1	0	1	4	1	0	0	0	1	0	0	1	0	1	0	0	0	0	1
B13	1	33 d	broiler	cloaca	0	0	0	0	0	0	1	1	0	0	0	1	0	0	0	0	1	0	0	0	0	0	0	0	0	0	0	0	1	0	1	0	0	0	0	0	0	0	0	0	0	0	0	0	0
B14	1	33 d	broiler	cloaca	0	0	0	0	0	1	1	1	1	1	1	0	0	0	0	0	1	0	0	0	1	1	0	0	0	0	0	0	1	0	1	0	0	0	0	0	0	1	0	0	0	0	0	0	0
B15	1	33 d	broiler	cloaca	0	0	0	0	0	0	0	1	0	0	0	0	0	0	0	0	1	0	0	0	0	0	0	0	0	0	0	0	1	0	0	0	0	0	0	0	0	0	0	1	0	0	0	0	0
B16	1	33 d	broiler	cloaca	0	0	0	0	0	1	0	1	0	0	0	0	0	0	0	0	0	0	0	0	0	0	0	0	1	1	1	1	1	4	0	0	0	0	0	0	0	0	0	1	0	0	0	0	0
B17	1	33 d	broiler	cloaca	0	0	1	0	0	1	0	1	0	0	0	0	0	0	0	0	0	0	0	0	0	0	0	0	1	1	1	1	1	4	1	0	0	0	0	0	0	0	0	0	0	0	0	0	0
B18	1	33 d	broiler	cloaca	0	1	1	1	1	1	1	1	0	0	1	1	1	1	0	0	1	0	0	0	0	1	1	0	1	1	1	1	1	4	0	0	1	0	1	0	0	0	0	1	0	0	0	0	0
B22	1	33 d	broiler	trachea	0	0	1	0	0	1	1	1	1	1	1	0	0	0	0	0	1	0	0	0	0	1	1	0	0	0	0	0	1	0	1	0	0	0	0	0	0	0	0	0	0	0	0	0	0
B23	1	33 d	broiler	trachea	0	1	1	0	0	1	1	1	0	1	1	0	0	0	0	0	0	0	0	0	0	0	0	1	1	1	1	1	1	5	0	0	0	0	0	0	0	0	1	1	0	0	0	0	0
B25	1	33 d	broiler	trachea	0	0	0	1	0	1	0	1	0	1	1	0	0	0	0	0	0	0	0	0	0	0	0	0	0	0	1	1	1	2	0	0	1	0	0	0	0	1	0	1	0	0	0	0	0
B27	1	33 d	broiler	trachea	0	0	0	1	1	1	0	1	0	0	0	0	0	0	0	0	0	0	0	0	0	0	0	0	0	0	1	1	1	2	0	0	1	0	0	0	0	1	0	0	0	0	0	0	0
B28	1	33 d	broiler	trachea	0	0	0	0	0	0	0	1	0	0	0	0	0	0	0	0	0	0	0	0	0	0	1	0	1	1	1	1	1	4	1	0	1	0	0	0	0	1	0	1	0	0	0	0	0
B29	1	33 d	broiler	trachea	0	0	0	0	0	1	1	1	0	0	0	0	0	0	0	0	0	0	0	0	0	0	1	0	0	0	0	0	1	0	1	0	0	0	0	0	0	0	0	0	0	0	0	0	0
B30	1	33 d	broiler	trachea	0	0	0	0	0	0	0	1	0	0	0	1	0	0	0	0	0	0	0	0	0	0	0	0	0	0	1	1	1	2	1	0	1	0	0	0	0	0	0	1	0	0	0	0	0
B32	1	33 d	broiler	trachea	0	0	0	1	1	1	0	1	0	0	0	0	0	0	0	0	0	0	0	0	0	0	0	0	0	0	1	1	1	2	1	0	1	0	0	0	0	0	0	0	0	0	0	0	0
B35	1	33 d	broiler	trachea	0	0	0	0	0	1	0	1	0	0	0	1	0	0	0	0	0	0	0	0	0	0	1	1	1	1	1	1	1	5	0	0	0	0	1	1	0	0	0	1	0	0	0	0	0
B39	1	33 d	broiler	trachea	0	0	0	0	0	0	0	1	0	0	0	0	0	0	0	0	0	0	0	1	0	0	0	0	0	0	0	0	1	0	0	0	1	0	0	0	0	1	0	0	0	0	0	0	0
B42	1	33 d	broiler	trachea	0	0	0	0	0	0	0	1	0	0	0	0	0	0	0	0	0	0	0	1	0	0	0	0	0	0	1	1	1	2	1	0	1	0	0	0	0	1	0	1	0	0	0	0	0
B44	1	33 d	broiler	trachea	0	0	1	0	0	1	0	1	0	0	0	0	0	0	0	0	0	0	0	1	0	0	0	0	0	0	0	0	1	0	1	0	1	0	0	0	0	0	0	1	1	0	0	0	0
B45	1	33 d	broiler	trachea	0	0	1	0	0	1	0	1	0	0	0	0	1	0	1	0	0	0	0	0	0	1	0	0	0	0	0	0	1	0	0	0	0	0	1	0	0	0	0	0	0	0	0	0	1
B46	3	62 w	free range layer	Blepharitis	0	0	1	0	0	0	1	1	0	0	0	0	0	0	0	0	0	0	0	1	0	0	0	1	1	1	1	1	1	5	1	0	0	0	0	0	0	0	0	1	0	0	0	0	0
B47	2	30 d	broiler	cloaca	0	1	0	0	1	0	1	1	0	0	0	0	0	0	0	0	0	0	0	0	0	1	0	0	0	0	1	1	1	2	0	0	1	0	0	0	0	0	0	0	0	0	0	1	0
B48	2	30 d	broiler	cloaca	0	0	1	0	0	1	1	1	0	0	1	0	1	1	1	0	0	0	0	0	0	1	0	0	1	1	1	1	1	4	1	0	1	0	0	0	0	1	0	1	0	0	0	0	0
B49	2	30 d	broiler	cloaca	0	0	0	0	1	1	0	1	0	1	1	0	1	1	1	0	0	0	1	0	0	1	0	1	1	0	1	1	1	4	1	0	1	0	0	0	0	1	0	1	0	0	0	0	0
B51	2	30 d	broiler	cloaca	0	0	0	0	0	1	0	1	0	0	0	1	0	0	1	0	0	0	1	0	0	0	0	0	1	1	1	1	1	4	1	0	1	0	0	0	0	1	0	1	0	0	0	0	0
B53	2	30 d	broiler	cloaca	0	1	0	1	1	1	1	1	0	0	0	0	0	0	0	0	0	0	1	0	0	1	0	0	0	0	1	1	1	2	0	0	0	0	0	0	0	0	0	0	0	0	0	1	0
B55	2	30 d	broiler	cloaca	0	0	1	0	0	1	1	1	0	0	0	0	0	0	0	0	0	1	1	0	0	0	0	0	0	0	0	0	1	0	1	0	1	0	1	0	0	0	0	1	0	0	0	0	0
B60	2	30 d	broiler	cloaca	0	1	0	0	0	0	1	1	0	0	0	0	0	0	0	0	0	0	0	0	1	1	0	0	0	0	1	1	1	2	1	0	1	0	0	0	0	1	0	1	0	0	0	0	0
B63	2	30 d	broiler	cloaca	0	1	0	1	1	0	1	1	0	0	0	0	0	0	0	0	0	0	0	1	1	0	0	0	0	0	1	1	1	2	1	0	1	0	0	0	0	1	0	1	0	0	0	0	0
B64	2	30 d	broiler	cloaca	0	1	0	0	1	1	0	1	0	0	0	0	0	0	0	0	0	0	0	0	0	0	0	1	1	0	1	1	1	4	1	0	0	0	0	0	0	0	0	1	0	0	0	0	0
B65	2	30 d	broiler	cloaca	0	1	1	1	1	1	1	1	0	0	0	0	1	1	1	0	0	0	0	0	0	1	1	1	0	0	1	1	1	3	0	0	0	0	0	0	0	1	0	1	0	0	0	0	0
B66	2	30 d	broiler	cloaca	0	0	1	0	1	1	0	1	0	0	0	0	0	0	0	0	0	0	0	1	1	0	0	0	0	0	0	0	1	0	0	0	0	0	0	0	0	0	0	0	0	0	0	0	0
B67a	2	30 d	broiler	cloaca	0	0	0	0	1	1	1	0	0	0	0	0	0	0	0	0	0	0	0	0	0	0	0	0	0	0	0	1	1	1	0	0	0	0	0	0	0	0	0	0	0	0	0	0	0
B69	2	30 d	broiler	cloaca	0	0	0	0	0	0	0	0	0	0	0	0	0	0	0	0	1	0	0	0	0	0	0	0	0	0	0	0	1	0	0	0	0	0	0	0	0	0	0	0	0	0	0	0	0
B72	2	30 d	broiler	cloaca	0	0	0	0	0	1	0	1	0	0	0	0	0	0	0	0	1	0	0	0	0	0	0	0	0	0	0	0	1	0	1	0	0	0	0	0	0	0	0	0	0	0	0	0	0
B73	2	30 d	broiler	trachea	0	0	0	0	1	1	1	1	0	0	0	1	0	1	1	1	0	0	0	0	0	0	0	0	0	0	0	1	1	1	1	0	1	0	0	0	0	0	0	0	0	0	0	0	0
B74	2	30 d	broiler	trachea	0	0	0	0	1	1	0	1	0	0	0	0	0	0	0	0	1	0	1	1	0	0	0	1	0	0	0	1	1	2	1	0	0	0	0	0	0	1	0	1	0	0	0	0	0
B75	2	30 d	broiler	trachea	0	0	0	0	1	1	0	1	0	1	0	1	0	1	1	1	1	0	1	1	1	0	0	1	0	0	0	1	1	2	1	0	0	0	0	0	0	1	0	1	0	0	0	0	0
B77	2	30 d	broiler	trachea	0	0	0	0	1	1	1	1	0	0	0	0	1	1	0	1	0	0	0	0	0	0	0	1	0	0	0	1	1	2	1	0	0	0	0	0	0	0	0	1	0	0	0	0	0
B80	2	30 d	broiler	trachea	0	0	0	0	1	1	0	1	0	1	1	0	0	0	0	0	1	0	1	1	1	0	0	1	0	0	0	1	1	2	1	0	0	0	0	0	0	1	0	1	0	0	0	0	0
B83	2	30 d	broiler	trachea	0	0	1	0	1	1	1	1	0	0	0	0	0	0	0	1	0	0	0	0	1	0	0	0	0	0	1	1	1	2	1	0	1	0	0	0	0	1	0	0	0	0	0	0	0
B86	2	30 d	broiler	trachea	0	0	0	0	1	1	0	1	1	0	0	0	0	0	0	0	0	0	0	0	0	0	0	0	0	0	0	0	1	0	1	0	1	0	0	0	0	0	0	0	0	0	0	0	1
B87	2	30 d	broiler	trachea	0	0	0	0	1	1	0	1	0	0	0	0	0	0	0	0	0	0	0	0	0	0	0	0	0	0	0	0	1	0	1	0	1	0	0	0	0	0	0	0	0	0	0	0	0
B90	2	30 d	broiler	trachea	0	0	0	0	1	1	0	1	0	0	0	0	0	0	0	0	0	0	0	1	1	1	0	1	0	0	1	1	1	3	0	0	1	0	0	0	0	0	0	0	0	0	0	0	0
B91	2	30 d	broiler	trachea	0	0	0	0	1	1	0	1	0	0	0	0	0	0	0	1	0	0	0	0	0	0	0	0	0	0	0	0	1	0	1	0	0	0	0	0	0	0	0	0	0	0	0	0	0
B93	2	30 d	broiler	trachea	0	0	0	0	0	0	0	1	0	1	0	1	0	1	1	1	1	0	0	0	1	1	0	1	0	0	1	1	1	3	1	0	0	0	0	0	0	0	0	0	0	0	0	0	0
B96	2	30 d	broiler	trachea	0	0	0	0	0	0	0	1	0	0	0	0	0	0	0	0	0	1	1	0	0	0	0	0	0	0	0	0	1	0	1	0	0	0	0	0	0	0	0	0	0	0	0	0	0
B98	2	30 d	broiler	trachea	0	0	0	0	0	1	0	1	0	0	0	0	0	0	0	0	0	0	0	0	1	1	0	1	0	0	1	0	1	2	1	0	1	0	0	0	0	0	0	0	0	0	0	0	0
B100	2	41 d	broiler	cloaca	0	0	0	0	0	1	0	1	0	0	0	0	0	0	0	0	0	0	0	0	0	0	0	0	0	0	0	0	1	0	1	0	1	0	0	0	0	0	0	0	0	0	0	0	1
B101	2	41 d	broiler	cloaca	0	0	0	0	1	1	1	1	0	0	0	0	0	0	0	0	0	0	1	1	0	0	0	0	1	1	1	0	1	3	1	0	0	0	0	0	0	0	0	0	0	0	0	0	0
B102	2	41 d	broiler	cloaca	0	0	0	0	0	1	0	1	0	0	0	0	0	0	0	0	0	0	0	0	0	0	0	0	0	0	0	0	1	0	0	0	0	0	0	0	0	0	0	0	0	0	0	0	0
B103	2	41 d	broiler	cloaca	0	0	0	0	0	1	0	1	0	0	0	0	0	0	0	0	0	0	0	1	0	1	1	0	0	0	0	0	1	0	1	0	0	0	0	0	0	0	0	0	0	0	0	0	1
B105	2	41 d	broiler	cloaca	0	0	0	0	0	0	0	1	0	0	0	0	0	0	0	1	0	1	1	0	1	1	1	0	0	0	0	1	1	1	1	0	1	0	0	0	0	1	0	0	0	0	0	0	0
B106	2	41 d	broiler	cloaca	0	0	0	0	0	1	0	1	1	1	0	0	0	0	0	0	0	1	1	0	0	0	1	0	0	0	0	0	1	0	1	0	0	0	0	0	0	0	0	0	0	0	0	0	0
B111	2	41 d	broiler	cloaca	0	0	0	0	1	1	0	1	0	0	0	0	0	0	0	0	0	0	0	0	0	0	0	0	0	0	0	0	1	0	0	0	0	0	0	0	0	0	0	0	0	0	0	0	0
B112	2	41 d	broiler	cloaca	0	0	1	0	1	1	0	1	0	0	0	0	0	0	0	0	0	0	0	0	0	0	0	0	0	0	0	1	1	1	1	0	0	0	0	0	0	0	0	0	0	0	0	0	0
B113	2	41 d	broiler	cloaca	0	0	0	0	0	1	0	1	0	0	0	0	0	0	0	0	0	0	0	0	0	0	1	0	0	0	0	0	1	0	1	0	0	0	0	0	0	0	0	0	0	0	0	0	0
B114	2	41 d	broiler	cloaca	0	0	0	0	0	0	0	1	0	1	0	0	0	0	0	0	0	0	0	0	0	0	1	0	0	0	0	1	1	1	1	0	1	0	0	0	0	1	0	0	0	0	0	0	0
B115	2	41 d	broiler	cloaca	0	0	0	0	1	1	0	1	0	0	0	0	0	0	0	0	0	0	0	0	0	0	0	0	0	0	0	0	1	0	1	0	0	0	0	0	0	0	0	0	0	0	0	0	0
B121	2	41 d	broiler	trachea	0	0	1	0	1	0	0	1	0	0	0	0	0	0	0	0	0	0	0	0	0	0	0	0	1	1	0	1	1	3	0	0	0	0	0	0	0	1	0	0	0	0	0	0	0
B122	2	41 d	broiler	trachea	0	0	1	0	1	1	1	1	0	0	1	1	0	0	0	1	0	1	1	0	1	1	1	0	0	0	0	0	1	0	1	0	1	0	0	0	0	0	0	0	0	0	0	0	0
B124	2	41 d	broiler	trachea	0	0	1	1	1	1	1	1	0	0	1	0	0	0	0	0	1	0	0	1	1	0	0	1	1	1	1	1	1	5	1	0	0	0	0	0	0	0	0	1	0	0	0	0	0
B128	2	41 d	broiler	trachea	0	0	0	0	1	1	0	1	0	0	0	0	0	0	0	0	0	0	0	0	0	0	0	0	0	0	0	0	1	0	0	0	0	0	0	0	0	0	0	0	0	0	0	0	0
B133	2	41 d	broiler	trachea	0	0	0	1	0	1	0	0	0	0	0	0	0	0	0	0	0	0	0	0	0	0	0	0	0	0	0	0	1	0	0	0	0	0	0	0	0	0	0	0	0	0	0	0	0
B138	2	41 d	broiler	trachea	0	0	1	0	1	1	0	1	0	0	0	0	0	0	0	0	0	0	1	1	1	0	0	0	1	1	0	1	1	3	1	0	0	0	0	0	0	1	0	0	0	0	0	0	1
B139	2	41 d	broiler	cloaca	0	0	0	1	1	1	0	1	0	0	0	0	0	0	0	0	0	0	0	0	0	0	0	0	0	0	0	0	1	0	1	0	0	0	0	0	0	0	0	0	0	0	0	0	0
B141	2	41 d	broiler	cloaca	0	0	1	1	1	1	1	1	0	0	0	0	0	0	0	0	0	0	0	0	0	0	0	0	0	0	0	0	1	0	1	0	0	0	0	0	0	0	0	0	0	0	0	0	0
B143	2	41 d	broiler	trachea	0	0	1	0	1	1	1	1	0	0	0	0	0	0	0	0	0	0	0	1	1	0	0	0	0	0	0	0	1	0	1	0	0	0	0	0	0	0	0	0	0	0	0	0	0
B145	2	41 d	broiler	trachea	0	0	1	1	1	1	0	1	0	0	0	0	1	1	0	1	0	0	1	1	1	0	1	0	1	1	0	1	1	3	1	0	1	0	0	0	0	1	0	0	0	0	0	0	1
B146	1	36 d	broiler	cloaca	0	0	1	1	1	1	1	1	0	0	0	1	1	1	0	0	1	0	1	0	0	1	0	0	0	0	1	1	1	2	0	0	1	0	0	0	0	0	0	1	1	0	0	0	0
B147	1	36 d	broiler	cloaca	0	0	0	0	0	1	1	1	0	0	1	0	0	0	0	0	0	0	0	1	0	0	0	1	1	1	1	1	1	5	1	0	0	0	0	0	0	0	0	0	0	0	0	0	0
B148	1	36 d	broiler	cloaca	0	0	0	0	0	0	1	1	0	0	0	1	1	0	0	1	0	0	0	1	0	0	0	0	0	0	0	0	1	0	0	0	1	0	0	0	1	0	0	0	0	0	0	0	0
B149	1	36 d	broiler	cloaca	0	0	1	0	1	0	0	1	0	0	0	0	0	0	0	0	0	0	0	1	1	1	0	0	1	1	1	0	1	3	0	0	0	0	0	0	0	1	0	1	0	0	0	0	0
B150	1	36 d	broiler	cloaca	0	0	1	0	0	0	0	1	0	0	0	0	0	0	0	0	0	1	1	0	0	1	1	0	0	0	1	0	1	1	1	0	1	0	0	0	0	1	0	0	0	0	0	0	0
B153	1	36 d	broiler	cloaca	0	0	0	0	0	0	0	1	0	0	0	1	1	0	0	1	0	0	0	1	0	0	0	0	0	0	0	0	1	0	1	0	0	0	0	0	0	0	0	0	0	0	0	0	0
B154	1	36 d	broiler	cloaca	1	0	1	0	0	1	0	1	0	0	0	1	0	0	0	0	0	1	1	0	0	1	1	0	0	0	1	0	1	1	0	0	0	0	1	0	0	0	0	0	0	0	0	0	1
B155	1	36 d	broiler	cloaca	0	0	1	0	1	1	1	1	0	0	0	0	0	0	0	0	0	1	1	0	0	1	1	0	1	1	0	1	1	3	0	0	0	0	1	0	0	0	0	1	0	0	0	0	1
B157	1	36 d	broiler	pericarditis	0	0	0	0	0	0	0	0	0	0	0	0	0	0	0	0	0	1	0	0	0	0	1	1	1	1	1	1	1	5	0	0	0	0	0	0	0	0	0	1	0	0	0	0	0
B167	1	36 d	broiler	trachea	0	0	0	0	1	1	1	1	0	0	0	0	0	0	0	0	1	1	0	0	1	0	1	1	1	1	1	1	1	5	0	1	0	0	0	0	0	0	0	1	0	0	0	0	1
B170	1	36 d	broiler	trachea	1	0	1	0	1	1	1	1	0	0	0	0	1	0	0	0	0	1	1	0	0	1	1	0	1	1	0	1	1	3	1	0	0	0	0	0	0	0	0	1	0	0	0	1	0
B172	1	36 d	broiler	trachea	0	0	1	0	1	1	0	1	0	0	0	0	0	0	0	0	0	0	0	0	1	0	0	1	1	1	1	1	1	5	1	0	0	0	1	0	0	0	0	0	0	0	0	0	1
B173	1	36 d	broiler	trachea	0	0	0	0	0	1	0	1	0	0	0	0	0	1	0	0	0	0	0	1	0	0	1	0	0	0	0	0	1	0	0	0	0	0	0	0	1	0	0	0	0	0	0	0	0
B177	1	36 d	broiler	trachea	1	0	1	0	1	1	1	1	0	0	0	0	0	0	0	1	0	1	1	0	0	0	1	0	1	1	0	1	1	3	1	0	0	0	0	0	0	0	0	1	0	0	0	1	1
B178	1	36 d	broiler	trachea	0	0	1	1	0	1	1	1	0	0	0	0	0	0	0	1	1	0	1	0	0	0	1	1	1	1	1	1	1	5	0	0	0	0	0	0	0	0	0	1	0	0	0	1	0
B180	1	36 d	broiler	trachea	1	0	0	0	0	1	1	1	0	0	0	0	0	0	0	1	1	0	1	0	0	0	1	0	0	0	0	1	1	1	0	0	0	0	1	0	0	1	0	1	0	0	0	0	1
B195	1	36 d	broiler	cloaca	0	0	0	0	0	1	1	1	0	0	0	0	0	0	0	0	0	0	1	0	0	0	1	0	0	0	0	1	1	1	0	0	0	0	1	0	0	1	0	0	0	0	0	0	0
B200	1	36 d	broiler	cloaca	1	0	1	0	1	1	0	1	0	0	0	0	0	0	0	0	0	0	0	1	1	0	1	0	0	0	0	0	1	0	1	0	0	0	1	0	0	1	0	0	0	0	0	0	1
B201	1	36 d	broiler	cloaca	0	0	0	0	0	0	0	1	0	0	0	0	0	0	0	0	0	0	0	1	1	0	1	1	1	1	1	1	1	5	1	0	0	0	0	0	0	1	0	0	0	0	0	0	1
B205	3	62 w	free range layer	cloaca	0	0	0	0	0	0	0	1	0	0	0	0	0	0	0	0	0	0	0	1	0	0	0	0	1	1	0	0	1	2	0	0	0	0	0	0	0	0	0	0	0	0	0	0	0
B207	3	62w	free range layer	cloaca	0	0	1	0	0	1	0	1	0	0	0	0	0	0	0	0	0	0	0	0	0	0	0	0	1	1	0	0	1	2	0	1	0	0	0	0	0	0	0	0	0	0	0	0	0
B208	3	62w	free range layer	cloaca	0	0	0	0	0	0	0	1	0	0	0	0	0	0	0	0	0	0	0	0	0	0	0	0	0	0	0	0	1	0	0	0	0	0	0	0	0	0	0	0	0	0	0	0	0
B209	3	62w	free range layer	cloaca	0	0	1	0	0	0	0	1	0	0	1	0	0	0	0	0	0	0	0	0	1	0	1	0	0	0	0	0	1	0	1	0	0	0	0	0	0	0	0	0	0	0	0	0	0
B210	3	62w	free range layer	cloaca	0	0	0	0	0	0	0	0	0	0	0	0	0	0	0	0	0	0	0	1	1	0	1	0	0	0	0	0	1	0	0	0	0	0	0	0	0	0	0	0	0	0	0	0	0
B211	3	62w	free range layer	trachea	1	0	0	0	0	0	0	1	0	0	0	0	0	0	0	0	0	0	0	1	1	0	0	0	0	0	0	0	1	0	0	1	0	0	0	0	0	0	0	0	0	0	0	0	0
B212	3	62w	free range layer	trachea	0	0	1	0	0	1	0	1	0	0	0	0	0	0	0	0	0	0	0	0	1	0	0	0	0	0	0	0	1	0	0	0	0	0	0	0	0	0	0	0	0	0	0	0	0
B213	3	62w	free range layer	trachea	0	0	1	0	0	0	0	1	0	0	0	0	0	0	0	0	0	0	0	0	0	0	0	1	1	0	0	0	1	2	0	0	0	0	0	0	0	0	0	0	0	0	0	0	0
B214	3	62 W	free range layer	cloaca	0	0	0	0	0	0	0	1	0	0	0	0	0	0	0	0	0	1	0	0	1	0	0	0	0	0	0	0	1	0	1	0	0	0	0	0	0	0	0	0	0	0	0	0	0
B215	3	62W	free range layer	cloaca	1	0	0	0	0	0	0	1	0	0	0	0	0	0	0	0	0	0	0	0	1	0	0	1	1	1	1	0	1	4	0	0	0	0	0	0	0	0	0	0	0	0	0	0	0
B216	3	62W	free range layer	cloaca	0	0	0	0	0	0	0	1	0	0	0	0	0	0	0	0	0	0	0	0	0	0	0	0	0	0	0	0	1	0	1	0	0	0	0	0	0	0	0	0	0	0	0	0	0
				total	7	10	41	16	45	76	40	102	7	11	15	17	14	12	8	17	16	13	24	30	30	22	29	24	36	33	42	53	107	33	62	3	34	0	11	1	2	30	1	39	3	0	0	5	16
				percentage (%)	6.54206	9.34579	38.3178	14.9533	42.0561	71.028	37.3832	95.3271	6.54206	10.2804	14.0187	15.8879	13.0841	11.215	7.47664	15.8879	14.9533	12.1495	22.4299	28.0374	28.0374	20.5607	27.1028	22.4299	33.6449	30.8411	39.2523	49.5327	100	30.8411	57.9439	2.80374	31.7757	0	10.2804	0.934579	1.86916	28.0374	0.934579	36.4486	2.80374	0	0	4.6729	14.9533
[truncated: 6 more columns]
